# Supplementary material for: Innovative Three-Dimensional Microscopic Analysis of Uremic Growth Plate Discloses Alterations in the Process of Chondrocyte Hypertrophy: Effects of Growth Hormone Treatment
Source: Int J Mol Sci. 2020 Jun 25;21(12):4519. doi: 10.3390/ijms21124519 (PMC7350242; doi:10.3390/ijms21124519)
Supplement: Supplementary file 1 [file ijms-21-04519-s001.zip]

Archive with 7 entries (7 files):
- 02_Supplementary data legends.docx
- Video S1.mp4
- Video S2.mp4
- Video S3..mp4
- Video S4..mp4
- Video S5..mp4
- Video S6..mp4
